# Supplementary material for: Gut microbiota functional profiling in autism spectrum disorders: bacterial VOCs and related metabolic pathways acting as disease biomarkers and predictors
Source: Front Microbiol. 2023 Dec 18;14:1287350. doi: 10.3389/fmicb.2023.1287350 (PMC10773764; doi:10.3389/fmicb.2023.1287350)
Supplement: Supplementary file 1 [file Table_1.xlsx]

## Sheet: phenotypical charateristics
Code ASD	Sex (M=male) (F=female)	Age (years)	Weight (kg)	Height (cm)	BMI (kg/m2)	BMI Percentile (CDC calculator BMI) Healthy weight, less than the 5th percentile Underweight, 5th percentile up to the 85th percentile Overweight, 85th to less than the 95th percentile Obesity, equal to or greater than the 95th percentile
ASD_01	M	4	18	112	14.3495	18th percentile
ASD_02	M	4	17.2	112	13.7117	2nd percentile
ASD_03	M	5	19.8	116	14.7146	26th percentile
ASD_04	M	5	20.7	120	14.375	16th percentile
ASD_05	M	4
ASD_06	M	4	16	110	13.2231	1st percentile
ASD_07	M	6	30.4	118	21.8328	99th percentile
ASD_08	M	6	20	118	14.3637	18th percentile
ASD_09	M	3	16.5	97	17.5364	88th percentile
ASD_10	M	8
ASD_11	M	14
ASD_12	M	5	15	105	13.6054	3rd percentile
ASD_13	M	7	22.8	124	14.8283	30th percentile
ASD_14	M	12
ASD_15	F	12	33.6	142	16.6634	27th percentile
ASD_16	M	6	22.4	123	14.806	33th percentile
ASD_17	M	5	20.9	118	15.0101	36th percentile
ASD_18	F	11	18	115	13.6106	8st percentile
ASD_19	M	15	73.6	158	29.4825	98th percentile
ASD_20	M	3
ASD_21	M	5	19	111	15.4208	50th percentile
ASD_22	M	3	16	100	16	1st percentile
ASD_23	M	10
ASD_24	M	13
ASD_25	M	5	24	126	15.1172	39th percentile
ASD_26	F	6	27.5	125	17.6	89th percentile
ASD_27	M	4	21	105	19.0476	99th percentile
ASD_28	M	3	16.5	104	15.2552	25th percentile
ASD_29	F	3	15	100	15	27th percentile
ASD_30	M	3	16	102	15.3787	29th percentile
ASD_31	M	5	19	106	16.9099	86th percentile
ASD_32	M	12	30.5	150	13.5556	1st percentile
ASD_33	M	10	42.6	138	22.3693	95th percentile
ASD_34	M	3	18.5	103	17.438	87th percentile
ASD_35	F	5	18	106	16.0199	81th percentile
ASD_36	M	4	27.4	120	19.0278	99th percentile
ASD_37	M	5	22.8	116	16.9441	86th percentile
ASD_38	M	8	24	115	18.1474	74th percentile
ASD_39	M	6	23	124	14.9584	36th percentile
ASD_40	M	4	19.2	107	16.77	82th percentile
ASD_41	M	9	19	105	17.2336	70th percentile
	Absence of functional GI symptoms		One functional GI symptoms		Two functional GI symptoms		Three functional GI symptoms		Four functional GI symptoms		Five functional GI symptoms		Six functional GI symptoms	Seven functional GI symptoms
number of patients	11/41		15/41		10/41		3/41		1/41		1/41		0/41	0/41
% frequency	26.8		36.6		24.4		7.3		2.4		2.4		0	0
	list of symptoms	N° of patients	list of symptoms	N° of patients	list of symptoms	N° of patients	list of symptoms	N° of patients	list of symptoms	N° of patients	list of symptoms	N° of patients	list of symptoms	N° of patients
GI symptoms	/	11	Constipation	4	abdominal pain - constipation	2	abdominal pain - constipation - abdominal distention	2	diarrhea - constipation - abdominal distention - vomiting	1	abdominal pain - contipation - abdominal distention - vomiting - colic eosinophilia	1	/	/
			diarrhea	4	constipation - abdominal distention	3
			abdominal distetion	4	constipation - colic eosinophilia	1
			abdominal pain	1	abdominal pain - diarrhea	1	diarrhea - constipation - GERD	2
			GERD	1	abdominal distention - GERD	1
			colic eosinophilia	1	diarrhea - constipation	2
	Neuropsychological features
	AUTISM SYMPTOMS SEVERITY			CBCL_INT			CBCL_EXT			CBCL_TOT			IQ/DQ Intelligence Quotient/ Developmental Quotient		Drugs		Epilepsy
	Low Symptoms	moderate Symptoms	high Symptoms	clinical symptoms	at risk for problem behaviors	no clinical symptoms	clinical symptoms	at risk for problem behaviors	no clinical symptoms	clinical symptoms	at risk for problem behaviors	no clinical symptoms	without cognitive impairment/developmental delay	with cognitive impairment/developmental delay	No	Yes	No	Yes
number of patients	5/41	19/41	17/41	23/38	7/38	8/38	5/38	7/38	26/38	19/38	9/38	10/38	12/33	21/33	35/41	6/41	38/41	3/41
% frequency of Neuropsychological features	0.121951	0.463415	0.414634	0.605263	0.184211	0.210526	0.131579	0.184211	0.684211	0.5	0.236842	0.263158	0.363636	0.636364	0.853659	0.146341	0.926829	0.0731707
	Nutritional habits and probiotics/antibiotic administration
	Food selectivity	Gluten-free diet	Casein-free diet	Probiotics at the time of the visit	History of antibiotic therapy
number of patients	31/41	31/41	28/41	34/41	31/41
% frequency of nutritional habits	0.24	0.243902	0.317073	0.170732	0.243902
