# Supplementary material for: Gut microbiota functional profiling in autism spectrum disorders: bacterial VOCs and related metabolic pathways acting as disease biomarkers and predictors
Source: Front Microbiol. 2023 Dec 18;14:1287350. doi: 10.3389/fmicb.2023.1287350 (PMC10773764; doi:10.3389/fmicb.2023.1287350)
Supplement: Supplementary file 2 [file Table_2.xlsx]

## Sheet: CUT 10%
	N-99-2	N-99-1	N-10-5	N-10-6	N-98-2	N-08-6	N-05-9	N-05-7	N-04-8	N-03-7	N-09-9	N-10-1	N-10-2	N-02-5	N-02-3	N-00-4	N-00-3	N-00-1	N-09-8	N-08-3	N-01-1	N-03-2	N-05-1	N-05-3	N-06-1	N-06-2	N-06-4	N-06-5	N-06-6	N-07-4	N-07-5	N-07-6	N-08-5	N-09-4	N-09-6		ASD-41	ASD-40	ASD-39	ASD-38	ASD-37	ASD-36	ASD-35	ASD-34	ASD-33	ASD-32	ASD-31	ASD-30	ASD-29
1-butanol	379.258	439.093	11.3947	0	0	245.936	1257.67	666.887	246.939	0	37.9668	0	40.5117	454.868	273.58	0	0	271.172	66.4845	52.7539	15.2453	18.9185	46.1829	0	540622	0	35.5838	30.2788	85.3119	57.4261	11.2274	0	0	0	12.2188		0	600.701	2790.19	1225.37	1243.37	0	1703.79	935.724	450.879	0	0	1078.14	1122.22
1-butanol, 3-methyl-	148.816	0	0	0	0	0	0	880.865	0	312.416	0	0	0	0	0	128.084	0	0	0	0	0	0	0	0	0	0	0	0	0	0	0	0	0	0	0		0	0	0	0	0	0	755.008	272.154	0	0	0	50.3738	86.9482
1-heptadecene	0	0	0	0	0	0	0	0	0	0	0	0	0	0	0	0	0	0	0	0	0	0	0	0	0	0	0	0	0	0	0	0	0	0	0		0	0	0	2.98568	11.6469	26.8572	4.04026	0	43.4435	10.4491	16.7175	2.97913	0
1-heptanol	786.094	14.365	0	0	0	143.912	0	0	0	0	3.03724	3.48596	5.37763	153.771	0	0	141.921	248.245	0	0	0	27.1695	6.55369	0	0	0	68.5297	2.33016	22.1737	0	10.5156	0	0	0	0		1343.06	0	0	0	0	0	0	0	0	0	0	0	0
1-hexadecanol	612.324	45.1399	0	0	0	276.605	202.643	0	0	0	0	0	0	0	0	214.465	0	516.625	0	0	0	0	0	0	0	0	0	0	0	0	0	0	0	0	0		218.759	0	159.82	0	0	0	0	0	0	0	0	0	0
1-hexadecanol, 2-methyl-	0	0	0	0	0	0	0	0	0	0	0	0	0	0	0	0	0	0	0	0	0	0	0	0	0	0	0	0	0	0	0	0	0	0	0		19.9444	49.8222	0	0	0	8.84193	0	0	0	0	4.84319	2.11821	12.8726
1-hexanol	402.96	0	2.52526	0	0	334.574	0	0	0	0	5.45809	3.60437	15.481	267.36	0	0	0	0	8.93586	0	0	37.3956	55.3602	2.71734	15.2373	3176853	158.681	6.50446	65.4635	0	18.9966	1.9567	5.56886	0	2.92693		1684.69	0	0	52.9797	744.317	0	0	125.698	0	0	0	0	0
1-octadecene	0	0	0	0	0	24.6786	18.4414	87.6678	0	0	0	0	0	0	11.015	0	112.798	0	0	0	0	0	0	0	0	0	0	0	0	0	0	0	0	0	0		15.1783	66.3428	0	4.12505	45.4931	27.7817	0	0	16.7516	7.41893	17.7129	1.8131	27.4423
1-octen-3-ol	0	12.1336	0	0	0	15.9847	93.8116	39.7701	0	0	0	0	0	45.6882	0	0	0	63.5554	0	0	0	0	0	0	0	0	0	0	0	0	0	0	0	0	0		0	0	63.9617	0	0	0	54.4684	63.9337	0	91.9219	0	0	0
1-pentadecene	0	5.72186	0	0	0	110.573	0	129.058	0	85.4163	0	0	0	86.6971	0	0	0	885.665	0	0	0	0	0	0	0	0	0	0	0	0	0	0	0	0	0		11.3899	65.5328	0	0	29.7309	18.6033	0	0	64.3281	0	0	0	0
1-pentanol	200.484	352.781	4.18655	0	0	138.438	918.829	334.458	142.772	92.4539	3.31291	4.34327	8.07121	408.987	70.3269	49.4537	104.825	554.026	8.5588	38.5058	9.49003	21.6672	15.7959	2.75106	49.0505	5.31024	33.2249	25.0429	55.5033	0	5.60759	0	2.27023	3.0849	0		697.431	430.12	0	456.735	5724.19	0	193.009	180.74	129.927	378.11	98.1047	281.123	153.439
1-propanamine, N,2-dimethyl-	96.2677	0	0	0	0	214.726	0	0	0	0	0	0	0	133.926	129.971	0	0	0	0	0	0	0	0	0	0	0	0	0	0	0	0	0	0	0	0		561.836	0	0	0	0	0	0	0	0	0	0	51.2072	0
1-propanol	0	0	0	0	0	320.476	876.749	7539.85	0	0	13.2338	0	26.2938	294.091	303.931	0	0	0	19.8238	0	16.9117	0	5.57415	0	7.11775	0	0	0	0	0	0	0	0	11.5612	0		0	1071.05	0	954.419	0	0	1575.28	0	0	0	0	468.614	0
1-tetradecene	0	0	0	0	0	0	0	0	0	0	0	0	0	0	197.421	0	0	553.724	0	0	0	0	0	0	0	0	0	0	0	0	0	0	0	0	0		0	0	0	0	0	0	0	0	44.7742	0	0	0	0
1-tridecene	0	0	0	0	0	0	0	0	0	0	0	0	0	0	0	0	0	0	0	0	0	0	0	0	0	0	0	0	15.2141	0	0	0	0	0	0		110.484	0	0	0	0	13.7104	0	0	0	29.3967	100.589	0	0
2,3-butanedione	0	0	18.228	0	0	0	0	0	0	0	0	0	96.6072	0	0	0	0	0	63.9619	19.7163	0	0	0	16.8967	0	11.434	36.79	0	35.5169	0	7.26077	7.06333	54.0391	31.9128	63.7681		772.832	0	0	0	0	0	0	4487.81	0	0	0	0	0
2,3-pentanedione	0	0	92.8582	0	0	0	0	0	0	0	16.3999	0	21.1492	0	842.985	0	0	0	27.4764	0	0	0	0	0	0	0	26.7134	71.7448	0	0	17.1084	0	0	14.6022	160.24		0	0	0	0	0	0	0	0	0	0	0	0	126.816
2,5-hexanediol, 2,5-dimethyl-	0	0	0	0	0	0	0	0	0	0	0	0	0	0	0	0	0	0	0	0	0	0	0	0	0	0	0	0	0	0	0	0	0	0	0		0	0	0	0	0	104.674	61.8364	0	0	0	0	35.2542	91.3443
2,6-dimethyl 4 heptanone	0	0	28.052	0	0	0	0	0	0	0	0	31.0624	24.3145	0	0	0	0	0	25.0545	14.2711	0	21.1673	20.929	19.8582	35.0658	19.4321	12.8898	23.4013	5.55632	0	0	0	6.47493	24.1376	0		0	0	0	0	0	0	0	0	0	0	0	0	0
2,6-octadienal, 3,7-dimethyl-, (Z)-	0	0	0	0	0	0	789.595	60.903	0	0	0	0	0	96.0456	0	129.294	637.58	184.321	0	0	0	0	0	0	0	0	0	0	0	0	0	0	0	0	0		0	0	218.808	0	0	0	0	0	0	0	0	0	0
2-butanamine, (S)-	0	0	0	0	0	0	0	0	0	1734.72	0	0	0	0	64.258	0	0	0	0	0	0	0	0	0	0	0	0	0	0	0	0	0	0	0	0		0	0	0	0	0	0	0	0	0	0	0	44.2489	0
2-butanone	1545.61	446.274	15.8389	51.5671	0	100.577	3504.13	0	177.783	2224.17	0	4.26203	6.8658	0	344.753	664.88	773.673	5246.2	0	12.1346	0	31.2038	22.951	37.9664	0	38.7716	0	14.3075	32.0416	0	4.46846	16.5849	9.90279	0	29.2866		0	606.142	0	1838.68	0	1774.57	0	0	0	6849.62	2414.03	113.805	0
2-decanol	0	13.1281	0	0	0	0	0	0	0	0	0	0	0	0	0	0	0	0	0	0	0	0	0	0	0	0	0	2.42729	0	0	0	0	0	0	0		12.3487	0	0	0	0	0	0	0	0	0	0	0	0
2-dodecanol	0	0	0	0	0	0	0	0	0	149.295	0	0	0	0	0	0	0	0	0	0	0	0	0	11.3944	0	0	0	0	0	0	0	0	0	0	0		0	0	0	17.2174	0	0	0	0	0	0	0	0	5.49674
2-heptanol	0	0	0	0	0	44.8119	0	86.0348	0	0	0	0	0	0	0	0	119.866	776.81	0	0	0	0	0	0	0	0	0	0	0	0	0	0	0	0.267197	0		0	0	0	0	0	0	0	0	0	0	0	0	0
2-heptanol, 5-methyl-	0	0	0	0	0	37.6761	21.8976	0	29.1271	10.3796	0	0	0	0	0	0	0	0	0	0	0	0	0	0	0	0	0	0	0	0	0	0	0	0	0		0	0	0	0	0	0	82.6315	0	129.697	0	0	0	0
2-heptanone	58.7819	0	0	0	0	54.5269	0	0	0	0	4.53885	0	0	0	0	0	329.03	0	0	0	0	22.0816	7.00637	0	0	0	76.955	0	0	0	24.1513	15.4223	0	0	0		0	0	0	0	0	0	0	0	0	0	0	0	0
2-hexadecanol	0	0	0	0	0	0	0	35.8186	20.4226	0	0	0	0	9.30617	25.3306	25.2695	0	0	0	0	0	0	0	0	0	0	0	0	0	0	0	0	0	0	0		0	0	20.1703	0	0	10.3146	0	33.0712	56.5236	0	0	10.427	7.405
2-hexanol	877.19	0	3.07706	0	0	0	0	2060.17	962.622	997.382	3.00454	0	2.63643	191.845	320.716	777.173	0	2603.81	2.09468	2.42615	0	0	0	0	3.16146	0	0	0	0	0	0	0	0	1.63199	0		0	0	0	0	0	50.3142	0	2103.41	0	378.039	129.867	0	0
2-Hexanone	222.309	214.687	0	0	0	0	0	0	0	954.93	0	0	0	0	0	0	0	0	0	0	0	0	0	0	0	0	0	0	0	0	0	0	0	0	0		251.448	118.255	0	0	0	881.7	0	0	1005.6	1475.37	1539.15	90.8107	0
2-nonanol	0	126.372	3.83614	0	0	0	221.207	0	42.5433	0	0	0	0	22.0139	22.4325	0	0	468.999	0	0	0	0	0	0	0	0	0	0	8.64755	0	7.55051	3.80692	0	0	0		59.3173	0	36.1424	1945.77	0	0	0	0	241.315	0	322.365	0	0
2-nonanone	0	0	2.2972	0	0	0	0	0	0	0	1.33853	0	2.04685	0	0	0	0	498.74	6.29711	0	0	6.05597	3.64375	11.867	1.85119	0	11.7181	0	3.89216	0	7.61392	1.67533	2.20573	1.44465	1.28996		0	0	49.0098	0	0	0	0	0	0	0	0	0	0
2-octanol	0	41.6521	0	0	0	232.753	0	0	0	0	0	0	0	49.9233	0	54.9371	0	342.433	0	0	0	0	0	0	0	0	11.6876	0	1.87888	0	9.98562	0	0	0	0		0	0	0	0	0	1318.27	1515.87	24.2593	0	0	0	31.021	0
2-octanone	0	16.9508	0	0	0	36.9569	0	0	0	0	0	0	0	0	0	0	158.983	617.477	0	0	0	19.1817	4.62305	7.36292	0	0	38.3609	0	0	0	0	0	0	0	0		0	0	472.064	0	0	0	0	642.244	0	0	0	0	0
2-pentadecanone	110.528	8.41675	0	0	0	37.4704	0	0	0	0	0	0	0	19.5069	222.321	40.724	360.251	141.192	0	0	0	0	0	0	0	0	0	0	0	0	0	0	0	0	0		21.446	0	29.6641	0	0	0	0	45.5996	0	0	0	0	0
2-Pentanamine	0	0	0	0	0	628.29	0	0	0	1874.52	0	0	0	148.537	0	1026.71	778.854	0	0	0	0	0	0	0	0	0	0	0	0	0	0	0	0	0	0		0	543.144	0	315.482	0	0	0	0	459.525	0	879.741	223.732	0
2-pentanone	3680.99	797.676	9.47387	0	0	0	0	2049.35	0	2979.28	10.1758	0	0	0	1065.37	1407.51	0	10364.3	0	7.75721	0	26.5287	95.4636	15.4236	17.6488	7.50522	126.21	26.3038	54.1425	0	113.502	5.1783	0	16.344	22.9394		0	0	0	0	0	224.747	0	0	0	0	0	199.532	517.449
2-tetradecanol	0	5.36706	0	0	0	0	118.067	0	0	0	0	0	0	0	188.606	0	0	0	0	0	0	0	0	0	0	0	0	0	0	0	0	0	0	0	0		0	0	0	0	0	0	79.6516	0	273.706	0	0	0	0
2-tetradecanone	0	4.75222	0	0	0	0	0	0	0	0	0	0	0	0	35.1835	0	44.1833	0	0	0	0	0	0	0	0	0	0	0	0	0	0	0	0	0	0		0	0	0	0	0	0	0	0	0	0	0	0	0
2-tetradecene	0	0	0	0	0	0	0	0	0	0	0	0	0	0	530.385	533.007	0	0	0	0	0	0	0	0	0	0	0	0	0	0	0	0	0	0	0		0	0	0	0	0	0	0	0	0	0	0	6.74279	0
2-tridecanol	0	0	0	0	0	0	0	49.7403	0	0	0	0	0	0	34.6235	0	0	23.1774	0	0	0	0	0	0	0	0	0	0	0	0	0	0	0	0	0		0	0	0	0	0	24.7571	0	0	0	0	0	0	0
2-tridecanone	28.9151	0	0	0	0	0	25.092	0	34.3814	0	0	0	0	8.41116	44.4055	0	234.73	112.482	0	0	0	0	8.85017	17.1297	0	0	0	0	0	0	0	0	0	0	0		0	0	0	0	0	0	0	0	0	0	0	0	0
2-undecanone	0	20.6094	4.40097	0	0	0	110.678	0	53.026	0	16.7117	0	7.61753	0	0	0	0	0	13.433	0	0	13.6844	0	21.9911	4.63308	3.9957	0	5.72934	14.3362	0	10.7365	6.5711	5.20942	0	5.33378		0	0	0	0	0	0	0	0	0	0	0	0	0
2-undecanone, 6,10-dimethyl-	0	0	0	0	0	0	0	0	0	0	0	0	0	0	0	0	0	0	0	0	0	0	0	0	0	0	0	0	0	0	0	0	0	0	0		0	0	0	0	0	12.8454	0	0	40.0164	0	0	8.25722	0
3-hexadecene	0	0	0	0	0	0	0	63.7836	0	0	0	0	0	0	0	0	249.775	0	0	0	0	0	0	0	0	0	0	0	0	0	0	0	0	0	0		52.554	0	0	0	0	0	0	86.2512	0	0	0	0	13.4895
3-hexanone	0	0	23.6305	0	0	0	0	0	0	545.877	0	0	0	0	726.682	437.784	0	0	0	0	0	0	0	0	0	0	9.01992	16.801	0	0	2.7005	0	0	0	0		0	0	0	0	0	0	0	0	0	0	0	0	0
3-phenylpropanol	139.946	64.1982	0	0	0	0	82.03	0	0	0	0	0	0	0	0	0	0	0	0	0	0	0	0	0	0	0	0	0	0	0	0	0	0	0	0		105.779	0	0	0	97.4971	0	0	0	0	0	0	0	0
5,9-undecadien-2-one, 6,10-dimethyl-	0	17.8467	0	0	0	0	164.039	0	44.3925	0	0	0	0	0	0	0	205.189	94.4796	0	0	0	0	0	0	0	0	0	0	0	0	0	0	0	0	0		0	0	0	0	0	0	0	0	0	0	0	0	0
6-methyl- 5- hepten-2-one	572.246	345.248	9.01853	0	18.0656	931.448	15962.2	1295.06	281.561	0	28.1824	9.90089	23.0806	565.335	135.194	636.577	13755.4	7940.64	0	13.3887	13.6451	51.2039	77.9567	117.186	9.92684	4.76284	0	28.3519	45.5879	8.6482	22.2669	28.7904	9.11334	0	13.8513		782.516	247.454	3163.71	0	595.142	253.847	436.158	0	0	191.572	517.86	91.3208	123.514
6-methyl-3,5-heptadiene-2-one	0	0	0	0	0	88.0328	0	0	0	0	0	0	0	0	0	0	1154.28	875.183	18.6977	0	0	0	0	0	0	0	0	0	0	0	0	0	0	0	0		0	0	0	0	0	0	0	0	0	0	0	0	0
7-hexadecene	637.739	56.4704	0	0	0	0	0	0	0	0	0	0	0	0	638.93	38.4845	0	0	0	0	0	0	0	0	0	0	0	0	0	0	0	0	0	0	0		0	108.962	0	0	31.8571	33.3633	0	0	0	0	0	0	0
Acetaldehyde	275.466	0	0	0	0	188.741	0	0	142.278	525.168	0	0	0	0	293.764	110.28	600.816	584.554	0	0	0	0	0	11.318	0	0	0	0	0	0	0	0	0	0	0		0	275.047	0	56.6635	0	0	37.8793	0	114.245	90.8944	81.439	0	0
Acetic acid	0	0	0	0	0	0	1576.72	0	142.082	263.878	0	0	0	1085.07	0	0	1976.82	0	150.768	44.409	0	0	6.06872	0	0	0	0	0	0	0	0	0	0	0	0		0	878.389	2936.06	0	372.093	0	35.5476	1342.08	1125.36	0	78.1988	82.2998	937.568
Acetoin	0	32.2967	0	0	0	0	235.846	692.51	0	244.53	0	0	0	0	248.252	0	0	191.24	0	0	0	0	0	0	0	0	0	0	0	0	0	0	0	0	0		467.682	0	0	206.23	0	324.918	0	0	0	0	0	0	0
Acetone	2353.97	1080.89	0	0	0	84.0102	5594.39	0	0	1728.51	0	0	0	0	0	753.369	3804.12	1974.52	18.2745	28.8525	0	0	74.915	48.6466	19.2291	61.9712	174.649	34.5704	146.621	0	6.79396	24.805	64.3278	6.62149	27.4621	18111.5	865.899	652.617	0	2633.95	0	2532.55	0	0	0	878.275	1878.39	415.127	0
Anethole	0	0	0	0	0	0	0	0	0	0	0	0	0	0	0	0	0	0	0	0	0	0	0	0	0	0	0	0	0	0	0	0	0	0	0		4860.15	302.881	0	0	0	0	0	0	1239.2	0	0	11.0435	8.27001
Benzaldehyde	2432.88	205.061	37.0931	0	0	483.252	2046.54	1049.91	0	2666.27	42.5263	0	129.014	224.285	2596.68	4045.9	8544.57	3329.61	97.9704	341.852	41.7909	36.6216	93.9398	190.776	60.9371	53.1006	29.3822	77.639	84.4098	55.3785	79.5498	15.4223	44.2613	82.2499	36.4659		3441.4	1312.03	0	472.224	1063.2	1183.37	802.416	0	1657.73	1729.83	2492.64	216.629	0
Benzeneacetaldehyde	1478.04	109.378	0	4.827	0	132.452	469.595	1331.36	272.206	1199.87	0	0	0	558.189	583.351	443.318	1658.72	650.286	0	0	15.5476	0	0	0	0	0	0	0	0	0	0	0	0	0	0		262.859	201.068	159.927	82.3445	122.344	172.004	41.7136	301.54	128.449	272.836	0	12.1742	0
Benzyl alcohol	0	0	0	0	0	0	40.7768	27.6102	0	0	0	0	0	0	0	0	0	0	0	0	0	0	0	0	0	0	0	0	0	0	0	0	0	0	0		39.4381	0	50.8761	22.6389	0	34.9048	0	66.1602	0	0	0	0	0
b-Pinene	0	0	0	0	0	0	192.508	0	0	0	1.79325	0	0	0	0	0	0	0	0	0	0	2.43265	0	0	0	2.63487	0	0	0	0	0	0	0	0	0		30.2417	0	0	0	0	0	0	0	0	277.937	0	0	0
Butanal	185.194	0	0	0	0	26.6223	0	0	107.564	0	0	0	0	0	0	0	2011.03	3098.71	0	0	0	0	0	0	0	0	0	0	0	0	0	0	0	0	0		0	0	0	0	0	0	58.4065	0	0	0	0	58.0741	0
Butanal, 3-methyl-	1124.58	0	0	0	0	133.32	0	3322.91	0	1149.99	0	0	0	0	504.332	0	0	0	0	0	0	0	0	0	0	0	0	0	0	0	0	0	0	0	0		1314.71	362.138	0	145.333	0	0	771.902	0	0	0	264.48	0	0
Butanoic acid	411.465	62.5297	0	0	0	718.81	3772.29	0	962.75	602.157	236.957	0	0	6040.12	174.395	155.022	8989.26	3907.67	0	38.2356	0	0	741.7	0	780.243	0	158.996	104.692	522.082	817.626	133.763	0	0	68.1822	0		0	2237.54	9489.37	0	718.875	0	0	5145.77	2829.37	0	0	314.05	2736.59
Butanoic acid, 3-methyl-	0	0	0	0	0	0	0	0	349.018	0	0	0	0	0	0	0	3358.92	1291.07	0	0	0	0	0	0	0	0	0	0	0	0	0	0	0	0	0		0	1051.76	3635.69	0	0	0	0	1698.9	1037.57	0	0	150.331	957.883
Butanoic acid, butyl ester	0	0	0	0	45.562	0	0	0	0	0	0	0	0	179.44	0	0	0	0	0	0	0	0	25.5326	0	10.4325	0	0	0	0	50.4953	0	0	0	0	0		0	0	8465.03	0	499.219	0	0	0	0	0	0	0	122.067
Butanoic acid, ethyl ester	0	0	0	0	0	0	458.735	0	0	0	0	0	0	284.984	0	0	0	0	0	0	0	0	0	0	0	0	0	0	0	0	0	0	0	0	0		0	0	7199.38	0	857.257	0	0	0	0	0	0	0	490.796
Butanoic acid, propyl ester	0	0	0	0	0	0	0	0	0	0	0	0	0	312.556	0	0	0	0	0	0	0	0	4.12716	0	0	0	0	0	0	0	0	0	0	0	0		0	0	1374.47	0	231.106	0	0	0	0	0	0	0	111.953
Butyl acetate	0	0	0	0	0	0	0	0	0	0	3.94219	43.7982	53.7057	0	0	0	0	0	44.1506	19.6423	0	0	0	0	4.699	0	0	0	76.3954	3.268	0	0	11.723	19.7851	0		0	0	0	0	0	0	0	0	0	0	0	0	0
Caryophyllene	0	0	0	0	0	0	1767.8	0	147.905	0	0	0	0	169.508	60.371	124.375	0	0	0	0	0	0	0	0	0	0	0	0	0	0	0	0	0	0	0		69.5718	0	0	0	0	0	0	0	0	541.158	0	3.72302	146.297
Citral	0	41.9957	0	0	0	0	1918.61	77.2232	0	0	0	0	0	0	0	173.951	1392.14	0	0	0	0	0	0	0	0	0	0	0	0	0	0	0	0	0	0		52.621	0	0	0	0	0	0	0	0	0	0	13.753	0
Decanal	0	28.2032	0	0	0	0	160.557	0	0	425.216	0	0	0	106.828	0	0	567.883	0	0	0	0	0	0	0	0	0	0	0	0	0	0	0	0	0	0		0	0	0	0	0	0	0	264.73	0	0	0	0	0
Dimethyl trisulfide	0	70.7306	37.0514	0	0	0	0	0	0	0	0	0	3.78818	0	39.4071	0	0	0	7.94431	0	55.8057	20.3549	0	0	3.07843	0	0	60.6615	0	7.52416	0	10.824	0	0	6.7387		0	71.0683	0	0	278.418	0	0	0	0	196.396	0	0	0
Dimethyl disulphide	0	120.961	58.8294	0	0	177.318	0	259.724	0	0	0	0	2.70249	81.9763	767.083	699.538	0	0	0	0	137.307	15.3888	0	10.8305	0	0	0	192.62	0	0	0	34.3218	0	0	19.6182		160.123	212.833	0	0	0	0	0	0	0	0	0	0	0
Dodecanal	0	0	0	0	0	0	0	0	0	223.827	0	0	0	97.885	0	101.785	613.183	281.556	0	0	0	0	0	0	0	0	0	0	0	0	0	0	0	0	0		0	0	0	0	0	0	0	0	0	0	0	0	0
Eicosane	0	0	0	0	0	0	0	0	0	0	0	0	0	0	0	0	0	0	0	0	0	0	0	0	0	0	0	0	0	0	0	0	0	0	0		0	0	0	16.1086	26.1456	2.8772	12.639	18.8507	114.634	0	17.9255	0	0
Estragole	0	0	0	0	0	0	0	0	0	0	0	0	0	0	0	0	0	0	0	0	0	0	0	0	0	0	0	0	0	0	0	0	0	0	0		10543.8	79.3435	0	0	0	0	0	0	397.722	26.8399	0	0	0
Ethanol	2971.57	0	18.9777	0	0	52.4076	0	6168.96	0	0	29.424	0	97.3337	495.415	627.232	0	0	0	37.8789	35.6941	37.2762	20.2425	31.2777	0	18.1307	23.6465	30.5532	31.9835	41.4804	28.7394	12.7091	0	17.7111	0	0		0	429.563	1937.57	0	417.219	0	169.931	1005.49	515.325	0	0	264.949	370.63
Furfural	0	8.61587	0	0	0	0	0	52.2067	0	0	0	0	0	0	0	41.9764	296.539	110.758	0	0	0	0	0	0	0	0	0	0	0	0	0	0	0	0	0		31.5279	0	0	0	0	0	0	46.9961	0	0	0	0	0
Heptadecanal	0	0	0	0	0	0	0	0	0	75.4356	0	0	0	0	0	0	157.11	75.8022	0	0	0	0	0	0	0	0	0	0	0	0	0	0	0	0	0		0	0	0	0	0	0	0	0	0	0	0	0	0
Heptadecane	307.449	0	0	3.83114	29.9027	0	0	22.6701	36.7835	165.296	0	0	0	0	34.988	0	0	0	0	0	0	0	0	0	0	0	0	0	0	0	0	0	0	0	0		0	34.9407	0	11.6111	31.1781	3.7104	13.0618	0	0	7.58779	38.0515	0	0.886615
Heptanal	123.148	0	0	0	0	22.5549	0	0	0	104.081	0	0	0	0	15.4876	0	0	0	0	0	0	0	0	0	0	0	0	0	0	0	0	0	0	0	0		0	0	0	0	0	0	0	0	0	0	0	0	0
Heptanoic acid	0	0	0	0	0	0	0	0	0	0	0	0	0	138.039	0	0	0	0	0	0	0	0	0	0	0	0	0	0	0	0	0	0	0	0	0		0	0	0	0	0	0	0	124.278	0	0	35.3603	0	28.5161
Hexadecane	275.33	0	0	0	0	0	0	55.6643	42.0101	0	0	0	0	35.8274	46.4398	0	0	135.722	0	0	0	0	0	0	0	0	0	0	0	0	0	0	0	0	0		46.3825	67.4651	0	0	0	0	0	0	0	0	0	0	0
Hexanal	29.9925	0	0	0	24.5158	0	0	0	0	0	0	0	41.2441	0	0	0	0	0	34.3623	0	0	0	41.1842	0	26.4993	0	0	0	0	0	0	0	0	0	14.3821		0	0	0	0	0	0	0	0	0	0	0	0	0
Hexanal, 5-methyl-	0	0	0	0	1.20343	0	0	0	0	0	0	0	0	0	0	0	123.514	0	0	0	0	0	0	0	0	0	0	0	0	0	0	0	0	0	0		0	99.7831	0	0	0	80.7188	0	0	0	0	0	17.6042	52.8362
Hexanoic acid	0	0	0	0	0	0	218.542	0	0	0	0	0	0	688.982	0	0	929.815	289.589	0	0	0	115.967	0	0	0	0	187.607	0	167.196	0	153.563	0	0	0	0		0	0	3106.72	0	0	0	0	424.779	0	0	0	0	0
Indole	16583.3	1936.8	0	4.98899	0	753.714	2963.44	16042.6	820.052	2532.86	1320.93	863.541	0	1637.91	7297.95	9419.12	1859.43	0	0	0	1038.43	810.357	0	0	0	0	0	49.7492	0	0	0	0	1220.97	0	0		6771.09	6986.16	6872.39	2070.57	9843.44	700.992	1785.23	5378.95	1958.07	9210.25	476.216	138.758	134.002
Indole, 3-methyl-	22489.9	265.649	0	0	0	0	1268.72	3309.73	169.484	0	0	0	0	509.665	624.553	4421.71	0	0	0	0	0	111.852	0	0	0	36.4888	218.834	0	0	0	0	0	0	201.477	20.5493		1997.28	0	1836.66	119.938	119.058	894.407	43.2368	207.168	918.531	1807.64	588.393	113.854	46.6739
Iso amyl alcohol	0	0	0	0	0	0	0	0	0	0	0	0	2.63643	0	0	0	0	0	0	3.90925	5.20707	0	0	10.623	12.0334	7.55535	0	11.1846	0	3.31383	0	0	0	6.84641	3.77296		0	0	0	0	0	0	0	0	0	0	0	0	0
Methional	178.981	27.3294	0	0	0	151.698	0	243.591	0	165.978	0	0	0	190.255	159.941	58.5247	309.35	319.974	0	0	0	0	0	0	0	0	0	0	0	0	0	0	0	0	0		86.4631	0	0	0	0	74.1435	0	0	0	0	0	0	0
Methyl acetate	0	0	0	0	0	0	0	0	0	0	14.3812	289.357	29.418	0	0	0	0	0	0	60.7143	0	0	0	0	9.36561	0	47.1605	0	0	0	0	0	0	192.453	184.029		0	0	0	0	0	0	0	0	0	0	0	0	0
Methyl Isobutyl Ketone	0	0	138.202	0	0	0	0	0	0	0	0	146.554	120.564	0	0	0	0	0	0	0	0	292.414	266.25	316.041	0	109.433	63.3158	75.6101	0	0	0	0	0	98.0723	111.417		643.363	995.395	0	1882.08	727.167	460.95	453.737	0	765.874	4578.71	2340.2	653.261	987.127
Nonadecane	0	0	0	0	0	0	0	0	0	0	0	0	0	0	0	0	0	0	0	0	0	0	0	0	0	0	0	0	0	0	0	0	0	0	0		24.4352	0	0	6.43471	19.6813	0	6.9657	141.771	25.9932	0	12.0512	0	0
Nonanal	0	0	0	0	0	0	325.937	0	0	0	0	0	0	169.849	0	0	326.167	0	4.86356	0	1.59378	0	0	0	0	0	0	0	0	0	0	0	0	0	0		67.0153	0	73.808	0	0	65.9976	0	0	0	0	0	0	16.9922
Octadecanal	0	5.45904	0	0	0	0	0	83.2184	0	0	0	0	0	0	0	43.3353	0	0	0	0	0	0	0	0	0	0	0	0	0	0	0	0	0	0	0		0	79.8382	0	0	0	22.4163	0	0	0	0	0	12.039	38.3545
Octadecane	213.564	7.38428	0	0	0	62.868	20.8153	110.299	41.6107	171.545	0	0	0	25.3307	80.7228	135.202	208.104	64.9385	0	0	0	0	0	0	0	0	0	0	0	0	0	0	0	0	0		24.5394	26.7355	0	14.4902	13.0931	20.1139	0	0	22.5419	27.184	0	5.82449	6.30857
Octanal	0	0	1.7806	0	0	25.1518	239.719	178.676	0	0	0	6.86427	5.59225	97.9851	0	0	68.0923	0	0	0	3.23582	0	0	6.91835	0	0	0	0	0	0	0	0	0	0	0		0	0	0	0	0	0	0	0	0	0	0	0	0
o-Cymene	0	0	0	0	0	0	0	0	0	0	0	0	0	0	0	0	0	0	0	0	0	0	0	0	0	0	0	0	0	0	0	0	0	0	0		195.837	0	0	0	0	0	0	0	0	395.247	0	0	0
p-Cresol	48635.1	2558.88	888.126	0	0	13144.6	14451.6	20002.4	10482.6	39110.1	0	0	1050.48	10532.9	14638	15461.7	65812.3	28399.3	54.9535	322.962	0	1943.2	1408.57	2473.51	1243.83	855.938	0	838.269	1534.53	1835.23	1121.39	1197.39	0	1716.42	896.021		5704.19	15524.9	12724.2	6700.07	12831.2	6490.94	463.389	591.108	21945.8	13288.9	7448.93	1404.95	0
p-Cymene	0	0	0	0	0	0	0	0	0	0	0	0	0	29.8348	0	0	0	0	0	0	0	0	0	0	0	4.75579	0	0	0	0	0	0	0	0	0		0	0	0	0	0	0	40.6094	0	0	202.48	0	0	0
Pentanal	110.895	0	0	0	0	0	0	1040.69	0	0	0	18.1608	0	0	0	0	724.776	788.194	0	0	0	0	0	0	0	0	0	0	0	0	0	0	0	0	26.0572		341.804	208.813	0	0	0	0	0	1624.33	475.169	0	0	0	0
Pentanoic acid	0	0	0	0	0	55.8864	0	0	226.092	0	0	0	0	1740.8	0	0	1682.11	1135.87	0	36.0962	0	86.7895	0	0	288.285	0	65.3677	43.1737	229.409	192.361	52.7301	0	0	0	0		0	0	66.4119	0	99.873	0	0	1156.24	437.679	0	0	61.9385	724.45
Phenol	180.707	47.6485	16.0417	0	0	99.2884	183.229	1129.01	2681.52	140.566	0	17.9119	58.6901	239.603	1442.87	117.862	193.27	1570.7	41.8974	17.5628	14.2103	16.4555	0	25.2888	374.189	0	11.0554	178.769	16.8214	175.509	10.8635	9.64415	21.6305	102.877	8.32808		275.109	0	596.659	208.786	461.852	180.53	409.698	180.311	1299.51	191.632	100.035	38.5149	100.632
Phenyl ethyl alcohol	0	137.084	0	0	0	0	353.401	388.548	0	315.191	0	0	14.8202	0	0	0	0	0	0	0	0	24.1603	19.3077	0	33.8854	0	11.4382	9.09	14.7798	0	7.83183	7.4986	0	11.2458	0		223.813	155.679	237.652	79.1235	244.631	75.1074	32.3951	219.87	220.922	120.4	0	15.2445	0
Propanamide	0	0	0	0	0	0	0	0	0	0	0	0	0	0	3.51112	741.013	0	0	0	0	0	0	0	0	0	0	0	0	0	0	0	0	0	0	0		0	0	0	0	0	0	0	0	0	0	0	37.3662	3.30024
Propanoic acid	0	0	0	0	0	0	0	0	330.403	0	14.427	0	0	2368.56	0	0	0	0	74.966	56.7302	0	0	95.0534	10.4287	174.257	0	0	0	92.5872	54.1585	15.5919	0	0	0	0		0	0	2937.49	0	0	0	0	1246.63	0	0	0	0	364.34
Propanoic acid, 2-methyl-	0	0	0	0	0	0	252.047	0	67.6463	0	0	0	0	415.287	0	0	579.682	350.264	0	0	0	0	0	0	0	0	0	0	0	0	0	0	0	0	0		0	217.028	786.877	0	102.064	0	0	310.472	263.247	0	0	33.3012	216.519
Pyrazine, 2,6-dimethyl-	0	15.7316	0	0	0	0	0	0	0	0	0	0	0	0	0	0	0	0	0	0	0	0	0	0	0	0	0	0	0	0	0	0	0	0	0		0	0	0	0	0	0	19.6925	212.851	0	0	0	0	0
sec-Butylamine	2240.52	0	0	0	0	0	0	0	611.584	0	0	0	0	0	0	56.2791	600.343	0	0	0	0	0	0	0	0	0	0	0	0	0	0	0	0	0	0		0	0	0	0	433.338	0	67.0055	0	164.78	0	392.357	0	0
Tetradecanal	189.195	50.9932	0	0	0	240.585	128.783	232.45	281.866	252.219	0	0	0	366.916	0	259.545	543.049	271.352	0	0	0	0	0	0	0	0	0	0	0	0	0	0	0	0	0		0	169.806	164.65	0	0	0	0	0	0	0	0	0	46.0393
[truncated: 29 more columns]
