# Supplementary material for: Gut microbiota functional profiling in autism spectrum disorders: bacterial VOCs and related metabolic pathways acting as disease biomarkers and predictors
Source: Front Microbiol. 2023 Dec 18;14:1287350. doi: 10.3389/fmicb.2023.1287350 (PMC10773764; doi:10.3389/fmicb.2023.1287350)
Supplement: Supplementary file 3 [file Table_3.xlsx]

## Sheet: Sheet 1
Name	Loadings on PC1
1-butanol	-0.106537
1-butanol, 3-methyl-	-0.0618558
1-heptadecene	-0.018506
1-heptanol	-0.0447312
1-hexadecanol	-0.0916556
1-hexadecanol, 2-methyl-	-0.0149375
1-hexanol	0.0379878
1-octadecene	-0.074713
1-octen-3-ol	-0.0755957
1-pentadecene	-0.0781603
1-pentanol	-0.162159
1-propanamine, N,2-dimethyl-	-0.0647608
1-propanol	-0.0956604
1-tetradecene	-0.0377207
1-tridecene	-0.0193886
2,3-butanedione	0.0530392
2,3-pentanedione	0.0384001
2,5-hexanediol, 2,5-dimethyl-	-0.00622142
2,6-dimethyl 4 heptanone	0.0815113
2,6-octadienal, 3,7-dimethyl-, (Z)-	-0.0647492
2-butanamine, (S)-	-0.0510285
2-butanone	-0.12055
2-decanol	-0.0240034
2-dodecanol	-0.0230451
2-heptanol	-0.0445047
2-heptanol, 5-methyl-	-0.0468161
2-heptanone	-0.0145903
2-hexadecanol	-0.0719556
2-hexanol	-0.131057
2-Hexanone	-0.0892309
2-nonanol	-0.0765531
2-nonanone	0.018741
2-octanol	-0.0521507
2-octanone	-0.0393881
2-pentadecanone	-0.114235
2-Pentanamine	-0.0958949
2-pentanone	-0.0679146
2-tetradecanol	-0.0388644
2-tetradecanone	-0.0483763
2-tetradecene	-0.0365016
2-tridecanol	-0.0455485
2-tridecanone	-0.102058
2-undecanone	-0.0209614
2-undecanone, 6,10-dimethyl-	-0.0187517
3-hexadecene	-0.0520034
3-hexanone	-0.0170975
3-phenylpropanol	-0.0540304
5,9-undecadien-2-one, 6,10-dimethyl-	-0.0677805
6-methyl- 5- hepten-2-one	-0.181017
6-methyl-3,5-heptadiene-2-one	-0.0561979
7-hexadecene	-0.0642382
Acetaldehyde	-0.132779
Acetic acid	-0.20221
Acetoin	-0.0979075
Acetone	-0.148681
Anethole	-0.102685
Benzaldehyde	-0.1502
Benzeneacetaldehyde	-0.256691
Benzyl alcohol	-0.0337635
b-Pinene	-0.0553301
Butanal	-0.126435
Butanal, 3-methyl-	-0.102232
Butanoic acid	-0.230867
Butanoic acid, 3-methyl-	-0.163464
Butanoic acid, butyl ester	-0.00999772
Butanoic acid, ethyl ester	-0.0408952
Butanoic acid, propyl ester	-0.0282319
Butyl acetate	0.0558909
Caryophyllene	-0.136116
Citral	-0.121098
Decanal	-0.0834986
Dimethyl trisulfide	0.0097743
Dimethyl disulphide	-0.043043
Dodecanal	-0.0578212
Eicosane	-0.0444876
Estragole	-0.0781469
Ethanol	-0.0909518
Furfural	-0.047462
Heptadecanal	-0.0497583
Heptadecane	-0.0236702
Heptanal	-0.0308655
Heptanoic acid	-0.0180968
Hexadecane	-0.0483783
Hexanal	0.0343931
Hexanal, 5-methyl-	-0.0617114
Hexanoic acid	-0.0504533
Indole	-0.257939
Indole, 3-methyl-	-0.181012
Iso amyl alcohol	0.0349089
Methional	-0.0833532
Methyl acetate	0.0637612
Methyl Isobutyl Ketone	-0.0484891
Nonadecane	-0.0178619
Nonanal	-0.06861
Octadecanal	-0.0992953
Octadecane	-0.146339
Octanal	-0.0668303
o-Cymene	-0.050382
p-Cresol	-0.23786
p-Cymene	-0.0491203
Pentanal	-0.14093
Pentanoic acid	-0.128197
Phenol	-0.121823
Phenyl ethyl alcohol	-0.0797651
Propanamide	-0.0394914
Propanoic acid	0.00988915
Propanoic acid, 2-methyl-	-0.161883
Pyrazine, 2,6-dimethyl-	-0.020966
sec-Butylamine	-0.124779
Tetradecanal	-0.194236
