# Supplementary material for: Gut microbiota functional profiling in autism spectrum disorders: bacterial VOCs and related metabolic pathways acting as disease biomarkers and predictors
Source: Front Microbiol. 2023 Dec 18;14:1287350. doi: 10.3389/fmicb.2023.1287350 (PMC10773764; doi:10.3389/fmicb.2023.1287350)
Supplement: Supplementary file 4 [file Table_4.xlsx]

## Sheet: Sheet 1
Compund's Name	Loadings on C1
1-butanol	-0.0795819
1-butanol, 3-methyl-	-0.111636
1-heptadecene	-0.162233				ASD
1-heptanol	0.0941248				CTRL
1-hexadecanol	0.00866501
1-hexadecanol, 2-methyl-	-0.125961
1-hexanol	0.0479989
1-octadecene	-0.137423
1-octen-3-ol	-0.060772
1-pentadecene	-0.0314887
1-pentanol	-0.1413
1-propanamine, N,2-dimethyl-	-0.0532794
1-propanol	-0.0735698
1-tetradecene	-0.0328339
1-tridecene	-0.108307
2,3-butanedione	0.0359185
2,3-pentanedione	0.0614359
2,5-hexanediol, 2,5-dimethyl-	-0.128544
2,6-dimethyl 4 heptanone	0.203696
2,6-octadienal, 3,7-dimethyl-, (Z)-	0.0880925
2-butanamine, (S)-	-0.0652968
2-butanone	-0.042821
2-decanol	-0.112304
2-dodecanol	-0.0941978
2-heptanol	0.0448793
2-heptanol, 5-methyl-	-0.070902
2-heptanone	0.0541681
2-hexadecanol	-0.113076
2-hexanol	-0.0608525
2-Hexanone	-0.110747
2-nonanol	-0.0322079
2-nonanone	0.0311401
2-octanol	-0.0839361
2-octanone	0.015008
2-pentadecanone	-0.0616063
2-Pentanamine	-0.0959958
2-pentanone	0.0370035
2-tetradecanol	-0.0841692
2-tetradecanone	-0.0790041
2-tetradecene	-0.0471493
2-tridecanol	-0.0812444
2-tridecanone	-0.0541461
2-undecanone	-0.0329875
2-undecanone, 6,10-dimethyl-	-0.124701
3-hexadecene	-0.0616567
3-hexanone	0.0494229
3-phenylpropanol	-0.0333464
5,9-undecadien-2-one, 6,10-dimethyl-	0.00968364
6-methyl- 5- hepten-2-one	-0.0689206
6-methyl-3,5-heptadiene-2-one	0.0167229
7-hexadecene	-0.056999
Acetaldehyde	-0.0663129
Acetic acid	-0.18592
Acetoin	-0.0758999
Acetone	-0.111218
Anethole	-0.195094
Benzaldehyde	-0.0477494
Benzeneacetaldehyde	-0.177827
Benzyl alcohol	-0.0995598
b-Pinene	-0.0795298
Butanal	-0.0408729
Butanal, 3-methyl-	-0.057891
Butanoic acid	-0.0907441
Butanoic acid, 3-methyl-	-0.136553
Butanoic acid, butyl ester	-0.0686835
Butanoic acid, ethyl ester	-0.0629448
Butanoic acid, propyl ester	-0.091129
Butyl acetate	0.152289
Caryophyllene	-0.0927739
Citral	-0.039167
Decanal	-0.0436984
Dimethyl trisulfide	-0.0132663
Dimethyl disulphide	0.0663695
Dodecanal	0.0144684
Eicosane	-0.180351
Estragole	-0.140985
Ethanol	-0.0771861
Furfural	0.0335921
Heptadecanal	-0.0214198
Heptadecane	-0.0068976
Heptanal	-0.0203229
Heptanoic acid	-0.0933152
Hexadecane	0.0787937
Hexanal	0.0101922
Hexanal, 5-methyl-	-0.145634
Hexanoic acid	0.0131085
Indole	-0.155668
Indole, 3-methyl-	-0.132824
Iso amyl alcohol	0.157757
Methional	0.0839209
Methyl acetate	0.13713
Methyl Isobutyl Ketone	-0.194316
Nonadecane	-0.131122
Nonanal	-0.077845
Octadecanal	-0.172407
Octadecane	-0.0613582
Octanal	0.00185881
o-Cymene	-0.120833
p-Cresol	-0.0746346
p-Cymene	-0.0987485
Pentanal	-0.0990966
Pentanoic acid	-0.0929317
Phenol	-0.0885473
Phenyl ethyl alcohol	-0.157079
Propanamide	-0.0781433
Propanoic acid	0.0100129
Propanoic acid, 2-methyl-	-0.130198
Pyrazine, 2,6-dimethyl-	-0.0959519
sec-Butylamine	-0.0930649
Tetradecanal	-0.0697803
