# Supplementary material for: Gut microbiota functional profiling in autism spectrum disorders: bacterial VOCs and related metabolic pathways acting as disease biomarkers and predictors
Source: Front Microbiol. 2023 Dec 18;14:1287350. doi: 10.3389/fmicb.2023.1287350 (PMC10773764; doi:10.3389/fmicb.2023.1287350)
Supplement: Supplementary file 5 [file Table_5.xlsx]

## Sheet: upset_with_condition
Name	Male	Female	>5 years	with GI symptoms	without GI symptoms	low symptoms	No picky eaters	Picky eaters	CBCL-EXT	risk CBCL-INT	risk CBCL-EXT	no clinical symptoms EXT	no clinical symptoms INT	without CI/DD	with CI/DD	Condition_ASD	Condition_CTRL
1-butanol, 3-methyl-	0	0	0	0	0	0	0	1	0	0	0	0	0	0	0	1	0
1-heptadecene	1	0	0	0	0	0	0	0	0	0	0	1	0	1	0	1	0
1-hexadecanol, 2-methyl-	0	0	0	0	1	0	0	0	0	0	0	0	0	0	0	1	0
1-propanol	0	0	0	0	0	0	0	0	0	0	0	1	0	0	0	0	0
1-tridecene	0	0	0	0	1	0	0	0	0	0	0	0	0	0	0	1	0
2,3-butanedione	0	0	0	0	0	1	0	0	0	0	0	0	0	1	0	0	0
2-butanone	0	0	0	0	0	0	0	0	0	1	0	0	0	0	0	0	0
2-decanol	0	0	0	0	0	0	0	0	1	0	1	0	0	0	0	0	0
2-heptanol, 5-methyl-	0	0	0	1	0	0	0	0	0	0	0	0	0	0	0	0	0
2-Hexanone	0	0	0	0	0	0	1	0	0	0	0	0	0	0	0	1	0
2-nonanol	0	0	1	0	0	0	1	0	0	0	0	0	0	0	0	0	0
2-pentadecanone	0	0	0	1	0	0	0	0	1	0	1	0	0	0	0	0	0
2-Pentanamine	0	0	0	0	0	0	0	0	0	0	0	0	1	1	0	0	0
2-pentanone	0	0	0	0	0	0	0	0	0	1	0	0	0	0	0	0	0
2-tetradecanol	0	0	0	1	0	0	0	0	0	0	0	0	0	0	0	0	0
2-tetradecanone	0	0	0	0	0	0	0	0	0	0	0	0	0	0	1	0	0
2-tridecanol	0	0	0	0	0	0	0	0	0	0	1	0	0	0	0	0	0
3-hexanone	0	1	0	0	0	0	0	0	0	0	0	0	0	1	0	0	0
Anethole	0	0	0	0	0	0	1	0	0	0	0	0	0	0	0	1	0
Benzeneacetaldehyde	0	0	1	0	0	0	0	0	0	0	0	0	0	0	0	1	0
Benzyl alcohol	0	0	0	0	0	1	0	0	0	0	0	0	0	0	0	0	0
Butanoic acid	0	0	1	0	0	0	0	0	0	0	0	0	0	0	0	0	0
Butanoic acid, butyl ester	0	0	0	0	0	0	0	0	0	0	1	0	0	0	0	0	0
Butanoic acid, ethyl ester	0	0	0	0	0	0	0	0	0	0	1	0	0	0	0	0	0
Butanoic acid, propyl ester	0	0	0	0	0	0	0	0	0	0	1	0	0	0	0	0	0
Citral	0	0	0	0	0	0	1	0	0	0	0	0	0	0	0	0	0
Dimethyl disulphide	0	0	1	0	0	0	0	0	0	0	0	0	0	0	0	0	0
Estragole	0	0	0	0	0	0	1	0	0	0	0	0	0	0	0	1	0
Heptadecane	0	0	0	0	1	0	0	0	0	0	0	1	0	0	0	0	0
Hexanoic acid	0	0	1	0	0	0	0	0	1	0	1	0	0	0	0	0	0
Indole	0	0	0	0	1	1	0	0	0	0	0	0	0	0	0	1	0
Nonadecane	0	0	0	0	0	1	0	0	0	0	0	0	0	0	0	1	0
Octadecane	0	0	1	0	0	0	0	0	0	0	0	0	0	0	0	0	0
p-Cresol	0	0	1	0	0	0	0	0	0	0	0	0	0	0	0	0	0
Phenol	0	0	1	0	0	0	0	0	0	0	0	0	0	0	0	0	0
Propanoic acid	0	0	0	0	0	0	0	0	0	0	1	0	0	0	0	0	0
1-butanol	0	0	0	0	0	0	0	0	0	0	0	0	0	0	0	1	0
1-octadecene	0	0	0	0	0	0	0	0	0	0	0	0	0	0	0	1	0
1-pentanol	0	0	0	0	0	0	0	0	0	0	0	0	0	0	0	1	0
2,5-hexanediol, 2,5-dimethyl-	0	0	0	0	0	0	0	0	0	0	0	0	0	0	0	1	0
2-hexadecanol	0	0	0	0	0	0	0	0	0	0	0	0	0	0	0	1	0
2-undecanone, 6,10-dimethyl-	0	0	0	0	0	0	0	0	0	0	0	0	0	0	0	1	0
Acetic acid	0	0	0	0	0	0	0	0	0	0	0	0	0	0	0	1	0
Acetone	0	0	0	0	0	0	0	0	0	0	0	0	0	0	0	1	0
Butanoic acid, 3-methyl-	0	0	0	0	0	0	0	0	0	0	0	0	0	0	0	1	0
Eicosane	0	0	0	0	0	0	0	0	0	0	0	0	0	0	0	1	0
Hexanal, 5-methyl-	0	0	0	0	0	0	0	0	0	0	0	0	0	0	0	1	0
Indole, 3-methyl-	0	0	0	0	0	0	0	0	0	0	0	0	0	0	0	1	0
Methyl Isobutyl Ketone	0	0	0	0	0	0	0	0	0	0	0	0	0	0	0	1	0
Octadecanal	0	0	0	0	0	0	0	0	0	0	0	0	0	0	0	1	0
o-Cymene	0	0	0	0	0	0	0	0	0	0	0	0	0	0	0	1	0
Phenyl ethyl alcohol	0	0	0	0	0	0	0	0	0	0	0	0	0	0	0	1	0
2-methyl-propanoic acid	0	0	0	0	0	0	0	0	0	0	0	0	0	0	0	1	0
1-heptanol	0	0	0	0	0	0	0	0	0	0	0	0	0	0	0	0	1
2,6-dimethyl 4 heptanone	0	0	0	0	0	0	0	0	0	0	0	0	0	0	0	0	1
Butyl acetate	0	0	0	0	0	0	0	0	0	0	0	0	0	0	0	0	1
Iso amyl alcohol	0	0	0	0	0	0	0	0	0	0	0	0	0	0	0	0	1
Methyl acetate	0	0	0	0	0	0	0	0	0	0	0	0	0	0	0	0	1
Pyrazine, 2,6-dimethyl-	0	0	0	0	0	0	0	0	0	0	0	1	0	0	0	0	0
Only associated to condition ASD
Only associated to condition CTRL
