# Supplementary material for: Gut microbiota functional profiling in autism spectrum disorders: bacterial VOCs and related metabolic pathways acting as disease biomarkers and predictors
Source: Front Microbiol. 2023 Dec 18;14:1287350. doi: 10.3389/fmicb.2023.1287350 (PMC10773764; doi:10.3389/fmicb.2023.1287350)
Supplement: Supplementary file 6 [file Table_6.xls]

## Sheet: Table S6_pathway MSEA
Pathway	Total Compounds	Hits	FDR	Metabolite	Group with greater abundance	Set Library
Ketone Body Metabolism	13	1	1,76E-01	Acetone	ASD	SMPDB
Amino Sugar Metabolism	33	1	1,76E-01	Acetic acid	ASD	SMPDB
Pyruvate Metabolism	48	1	1,76E-01	Acetic acid	ASD	SMPDB, KEGG
Aspartate Metabolism	35	1	1,76E-01	Acetic acid	ASD	SMPDB
Ethanol Degradation	19	1	1,76E-01	Acetic acid	ASD	SMPDB
Fatty Acid Biosynthesis	35	2	0.00030662	Butyric acid, Acetic acid	ASD	SMPDB
Butyrate Metabolism	19	1	0.039521	Butyric acid	ASD	SMPDB
Sulfate/Sulfite Metabolism	22	1	0.039521	Phenol	ASD	SMPDB
Glycolysis / Gluconeogenesis	26	1	1,84E-02	Acetic acid	ASD	KEGG
Glyoxylate and dicarboxylate metabolism	32	1	1,84E-02	Acetic acid	ASD	KEGG
Phenylalanine metabolism	10	1	5,80E-01	Phenylacetaldehyde	ASD	KEGG
Butanoate metabolism	15	1	0.036586	Butyric acid	ASD	KEGG
