# Supplementary material for: Gut microbiota functional profiling in autism spectrum disorders: bacterial VOCs and related metabolic pathways acting as disease biomarkers and predictors
Source: Front Microbiol. 2023 Dec 18;14:1287350. doi: 10.3389/fmicb.2023.1287350 (PMC10773764; doi:10.3389/fmicb.2023.1287350)
Supplement: Supplementary file 7 [file Table_7.xlsx]

## Sheet: turquoise signifcative
Biomarkers	class	OTU_lineage	moduleColor	BS.Condition	p.BS.Condition
6- methyl- 5- hepten- 2- one	Metabolite		turquoise	-0.599961	1.01839e-08
2,6-dimethyl 4 heptanone	Metabolite		turquoise	-0.528499	9.2423e-07			associated with CTRLs
iso amyl alcohol	Metabolite		turquoise	-0.409309	0.000241268
butyl acetate	Metabolite		turquoise	-0.395121	0.000411817
methyl acetate	Metabolite		turquoise	-0.35579	0.00160944
Coprococcus	OTU	L6	turquoise	-0.353507	0.00173302
Lachnospiraceae	OTU	L5	turquoise	-0.272296	0.0173298
Erysipelotrichaceae	OTU	L5	turquoise	-0.269185	0.0187033
Methyl Isobutyl Ketone	Metabolite		turquoise	0.716232	3.50359e-13			associated with ASD
Anethole	Metabolite		turquoise	0.506181	3.08848e-06
acetic acid	Metabolite		turquoise	0.482379	1.02147e-05
Acetone	Metabolite		turquoise	0.465785	2.23413e-05
Benzeneacetaldehyde	Metabolite		turquoise	0.461381	2.73143e-05
Octadecanal	Metabolite		turquoise	0.447318	5.09585e-05
phenyl ethyl alcohol	Metabolite		turquoise	0.40755	0.000258139
Indole	Metabolite		turquoise	0.403888	0.000296788
Hexanal, 5-methyl-	Metabolite		turquoise	0.377856	0.000764993
1-pentanol	Metabolite		turquoise	0.366611	0.00112485
1-Octadecene	Metabolite		turquoise	0.356551	0.00157002
Butanoic acid, 3-methyl-	Metabolite		turquoise	0.354293	0.00168953
Indole, 3-methyl-	Metabolite		turquoise	0.344618	0.00229997
Propanoic acid, 2-methyl-	Metabolite		turquoise	0.337806	0.00284154
2-Hexadecanol	Metabolite		turquoise	0.293381	0.010108
1-Butanol, 3-methyl-	Metabolite		turquoise	0.289645	0.0111528
2-Hexanone	Metabolite		turquoise	0.28734	0.0118435
pentanal	Metabolite		turquoise	0.257111	0.0249528
2-Pentanamine	Metabolite		turquoise	0.249066	0.0300343
sec-Butylamine	Metabolite		turquoise	0.241462	0.035612
Caryophyllene	Metabolite		turquoise	0.240707	0.0362103
Butanoic acid	Metabolite		turquoise	0.23544	0.0406207
phenol	Metabolite		turquoise	0.22974	0.0458874
