# Supplementary material for: Gut microbiota functional profiling in autism spectrum disorders: bacterial VOCs and related metabolic pathways acting as disease biomarkers and predictors
Source: Front Microbiol. 2023 Dec 18;14:1287350. doi: 10.3389/fmicb.2023.1287350 (PMC10773764; doi:10.3389/fmicb.2023.1287350)
Supplement: Supplementary file 8 [file Table_8.csv]

Var1	Var2	cor	p_value
1-butanol	Rikenellaceae	-0.355340956	0.022613512
1-butanol	Roseburia	0.379600827	0.014370612
1-butanol	Peptostreptococcaceae	0.362578049	0.019820179
1-butanol	ZB2	0.394642438	0.010668524
1-butanol	Actinobacillus	0.324471174	0.038476002
1-butanol	Haemophilus	0.313758436	0.045752762
1-butanol	Stenotrophomonas	0.330822312	0.034628151
1-butanol, 3-methyl-	Carnobacteriaceae	0.336773892	0.031314653
1-butanol, 3-methyl-	Actinobacillus	0.402107075	0.009156656
1-butanol, 3-methyl-	Pasteurellaceae	0.419878469	0.006276584
1-heptadecene	Paraprevotella	0.326408758	0.037266795
1-heptadecene	Stramenopiles	-0.336441596	0.031492497
1-heptadecene	Clostridiales	-0.40587708	0.008465612
1-heptadecene	Neisseriaceae	0.330374075	0.03488893
1-heptanol	Bacteroides	0.319042412	0.042035518
1-heptanol	g_1.68	0.348860714	0.02538659
1-heptanol	Anaerotruncus	0.452349322	0.002984486
1-heptanol	Oscillospira	0.371821433	0.016678668
1-heptanol	ZB2	0.320066097	0.041344577
1-hexadecanol, 2-methyl-	Rothia	0.41090875	0.007613432
1-hexadecanol, 2-methyl-	Slackia	0.317455769	0.043124957
1-hexadecanol, 2-methyl-	Bacillus	0.489062315	0.001175542
1-hexadecanol, 2-methyl-	Staphylococcus	0.387628654	0.012278481
1-hexadecanol, 2-methyl-	Lactobacillus	0.450567527	0.003114601
1-hexadecanol, 2-methyl-	Achromobacter	0.436740558	0.004304668
1-hexadecanol, 2-methyl-	Delftia	0.351702555	0.024137544
1-hexadecanol, 2-methyl-	Neisseriaceae	0.565973688	0.00011494
1-hexadecanol, 2-methyl-	Moraxellaceae	0.516564417	0.000545004
1-pentanol	Sutterella	0.418336697	0.006490763
2-decanol	Actinobacillus	-0.353706193	0.023288025
2-dodecanol	Bifidobacteriaceae	0.342203083	0.028524283
2-dodecanol	Enterobacteriaceae	-0.377611803	0.01493331
2-heptanone	Klebsiella	-0.359357297	0.021025317
2-heptanone	Enterobacteriaceae	-0.32685029	0.036995639
2-hexadecanol	f_S24.7	-0.325387354	0.037900299
2-hexadecanol	Roseburia	0.365998178	0.018604415
2-hexadecanol	Fusobacterium	0.328385461	0.036065383
2-hexadecanol	ZB2	0.413997322	0.007127807
2-hexadecanol	Haemophilus	0.311366107	0.047521067
2-Hexanone	Bacillus	0.426950469	0.005370619
2-Hexanone	Staphylococcus	0.332473913	0.033681037
2-Hexanone	Achromobacter	0.377572902	0.014944499
2-Hexanone	Neisseriaceae	0.476340756	0.001642517
2-Hexanone	Moraxellaceae	0.401359894	0.00929921
2-nonanone	Slackia	-0.362439818	0.019870685
2-nonanone	Pseudomonas	-0.320557868	0.041015955
2-tridecanol	Slackia	-0.414835874	0.007000663
2-tridecanol	Peptostreptococcaceae	-0.312869799	0.046403279
2,3-butanedione	Leuconostoc	0.376105737	0.015371684
2,3-butanedione	ZB2	-0.324491452	0.038463183
2,5-hexanediol, 2,5-dimethyl-	Bifidobacterium	0.319050827	0.042029801
2,5-hexanediol, 2,5-dimethyl-	Bacillus	0.399020504	0.009757908
2,5-hexanediol, 2,5-dimethyl-	Planococcaceae	0.622090977	1.41E-05
2,5-hexanediol, 2,5-dimethyl-	Staphylococcus	0.472721946	0.001802316
2,5-hexanediol, 2,5-dimethyl-	Achromobacter	0.475663148	0.001671449
2,5-hexanediol, 2,5-dimethyl-	Delftia	0.404077331	0.008789705
2,5-hexanediol, 2,5-dimethyl-	Neisseriaceae	0.448598907	0.003264111
2,5-hexanediol, 2,5-dimethyl-	Moraxellaceae	0.393675983	0.01087904
2,5-hexanediol, 2,5-dimethyl-	o_RF39	0.317157463	0.043332322
6-methyl- 5- hepten-2-one	Prevotella	0.368741136	0.017675236
6-methyl- 5- hepten-2-one	Ruminococcaceae	-0.321682018	0.040272732
6-methyl- 5- hepten-2-one	Klebsiella	0.417239535	0.006646996
Acetic acid	Parabacteroides	-0.318075209	0.042696934
Acetic acid	Sphingobacteriales	0.352519323	0.023788179
Acetic acid	Anaerotruncus	-0.313685553	0.045805835
Acetic acid	Pseudomonas	-0.471703106	0.001849713
Acetone	Stramenopiles	-0.365534826	0.018765358
Anethole	Planococcaceae	-0.351184305	0.024361429
Anethole	TM7.3	-0.35337148	0.023428179
Benzeneacetaldehyde	Bifidobacterium	-0.411098529	0.007582792
Benzeneacetaldehyde	Staphylococcus	-0.383159743	0.013408579
Benzyl alcohol	Carnobacteriaceae	0.353580926	0.023340395
Benzyl alcohol	WAL_1855D	0.37545306	0.015565013
Benzyl alcohol	Faecalibacterium	-0.309308153	0.049086018
Benzyl alcohol	Oscillospira	-0.332425354	0.033708577
Benzyl alcohol	Serratia	0.383196486	0.013398939
Butanoic acid	Sphingobacteriales	0.342662572	0.028297887
Butanoic acid	Stramenopiles	0.349059726	0.025297405
Butanoic acid	Clostridiales	0.343871539	0.027709309
Butanoic acid	Pseudomonas	-0.387740045	0.012251382
Butanoic acid, 3-methyl-	Stramenopiles	0.344858303	0.02723646
Butanoic acid, 3-methyl-	Peptostreptococcaceae	0.341968185	0.028640598
Butanoic acid, 3-methyl-	Anaerotruncus	-0.3592591	0.021063002
Butanoic acid, 3-methyl-	Faecalibacterium	0.328664497	0.035898373
Caryophyllene	Parabacteroides	-0.389113532	0.011921398
Eicosane	Bacteroidales	-0.409381847	0.007863857
Estragole	Epulopiscium	-0.339467161	0.029903547
Heptanoic acid	Bifidobacterium	0.310861041	0.047901356
Heptanoic acid	Sphingobacteriales	0.369568695	0.017402694
Heptanoic acid	Bacillus	0.311901263	0.047120786
Heptanoic acid	o_RF39	0.317296884	0.043235304
Hexanal, 5-methyl-	Actinomyces	-0.41355285	0.007196003
Hexanal, 5-methyl-	Bacteroides	0.318378547	0.042488594
Hexanal, 5-methyl-	Ruminococcaceae	0.334885853	0.032336234
Hexanal, 5-methyl-	Moraxellaceae	0.362074772	0.020004582
Indole	WAL_1855D	0.399558891	0.009650663
Indole	Firmicutes	-0.336932126	0.031230258
Methyl Isobutyl Ketone	Slackia	0.325600561	0.037767341
Methyl Isobutyl Ketone	Parabacteroides	-0.432411068	0.004750886
Methyl Isobutyl Ketone	Stramenopiles	-0.351058438	0.024416064
Methyl Isobutyl Ketone	Streptophyta	-0.38470344	0.013008619
Methyl Isobutyl Ketone	o_RF39	0.308402308	0.049787904
Nonadecane	Peptostreptococcaceae	0.424458737	0.005675952
Nonadecane	Actinobacillus	0.494000518	0.001028797
Nonadecane	Stenotrophomonas	0.343048853	0.028108714
o-Cymene	Coprococcus	-0.326206059	0.037391822
Octadecanal	Luteolibacter	0.34419755	0.027552341
Pentanal	Rothia	-0.396621724	0.010248231
Pentanal	Bifidobacteriaceae	-0.317010572	0.043434728
Pentanal	Bifidobacterium	-0.333972063	0.032840431
Pentanal	Planococcaceae	-0.36898263	0.017595336
Pentanal	Staphylococcus	-0.453132006	0.002928853
Pentanal	Veillonellaceae	-0.369992412	0.017264526
Pentanal	Firmicutes	-0.381903166	0.013741811
Pentanal	Haemophilus	-0.336527882	0.031446237
Pentanoic acid	Parabacteroides	-0.31340289	0.046012144
Pentanoic acid	Peptostreptococcaceae	0.431345531	0.004866681
Pentanoic acid	Faecalibacterium	0.381973002	0.013723108
Pentanoic acid	Clostridiales	0.37397968	0.016009009
Pentanoic acid	Pseudomonas	-0.313158287	0.046191279
Phenol	Bifidobacteriaceae	-0.357184743	0.021872406
Phenol	Parabacteroides	-0.31317843	0.046176507
Phenol	Bacteroidales	-0.50716955	0.000713835
Phenol	Streptophyta	0.308793296	0.049483965
Phenyl ethyl alcohol	Paraprevotella	0.333580598	0.033058397
Phenyl ethyl alcohol	Serratia	0.33293296	0.03342161
Phenyl ethyl alcohol	o_RF39	-0.336233331	0.031604384
Propanoic acid, 2-methyl-	Sphingobacteriales	0.376170661	0.015352565
Propanoic acid, 2-methyl-	Pseudomonas	-0.338223636	0.030548409
Pyrazine, 2,6-dimethyl-	Actinomyces	0.31432491	0.045341946
Pyrazine, 2,6-dimethyl-	Carnobacteriaceae	0.491015859	0.001115405
Pyrazine, 2,6-dimethyl-	Peptostreptococcaceae	0.549270667	0.000199899
Pyrazine, 2,6-dimethyl-	Actinobacillus	0.497252135	0.000941292
Pyrazine, 2,6-dimethyl-	Stenotrophomonas	0.423490226	0.005798629
sec-Butylamine	Bifidobacterium	-0.351786968	0.02410124
sec-Butylamine	Planococcaceae	-0.33579909	0.031838726
sec-Butylamine	Oscillospira	-0.337361023	0.031002445
sec-Butylamine	Veillonellaceae	-0.377620673	0.01493076
sec-Butylamine	Klebsiella	0.332941519	0.033416789
sec-Butylamine	Luteolibacter	0.352190678	0.023928243
